# Supplementary material for: Comparison of the efficacy and complications of tolterodine and α-adrenergic receptor blockers in improving ureteral stent-related symptoms: A systematic review and meta-analysis
Source: PLoS One. 2024 May 3;19(5):e0302716. doi: 10.1371/journal.pone.0302716 (PMC11068181; doi:10.1371/journal.pone.0302716)
Supplement: S1 Data — (XLSX) [file pone.0302716.s002.xlsx]

## Sheet: Sheet1
study and year	design	treatment	剂量	age	patients	urinary symptom score		body pain score		General health score		Work performance score		Sexual matters score		Additional problems		USSQ		outcomes	dizziness	headache	dry mouth	anejaculation	constipation	facial edema	diarrhea	nausea	Orthostatic hypotension
						Baseline	Removal time	Baseline	Removal time	Baseline	Removal time	Baseline	Removal time	Baseline	Removal time	Baseline	Removal time	Baseline	Removal time
Khouni H. （2015）	RCT	坦索罗辛	0.4mg	NA	25	NA	NA	NA	NA	NA	NA	NA	NA	NA	NA	NA	NA	NA	NA	IPSS/QOL/VAPS	NA	NA	NA	NA	NA	NA	NA	NA	NA
		托特罗定	4mg	NA	25	NA	NA	NA	NA	NA	NA	NA	NA	NA	NA	NA	NA	NA	NA		NA	NA	NA	NA	NA	NA	NA	NA	NA
Abhay Mahajan.（2022）	RCT	tamsulosin	0.4mg	39.1±14.4	50	4.72±3.12	4w: 4.12±3.76	1.06±0.89	4w: 0.92±0.90	2.20±0.99	4w: 1.92±1.07	85.80±7.85	4w: 86.80±7.94	2.20±1.09	4w: 1.94±1.13	NA	NA	NA	NA	USSQ	NA	NA	NA	NA	NA	NA	NA	NA	NA
		tolterodine	4mg	38.0±15.1	50	6.36±2.99	4w: 6.06±2.94	1.58±1.01	4w: 1.36±0.98	2.64±0.72	4w: 2.32±0.68	88.20±7.48	4w: 88.60±7.00	2.50±1.15	4w: 2.28±1.16	NA	NA	NA	NA		NA	NA	NA	NA	NA	NA	NA	NA	NA
Moradi M （2017）	RCT	tamsulosin	0.4mg/d	NA	43	NA	NA	NA	NA	NA	NA	NA	NA	NA	NA	NA	NA	NA	NA	IPSS/IIEF/QPL	NA	NA	NA	NA	NA	NA	NA	NA	NA
		tolterodine	2mg 2/d	NA	40	NA	NA	NA	NA	NA	NA	NA	NA	NA	NA	NA	NA	NA	NA		NA	NA	NA	NA	NA	NA	NA	NA	NA
Park S.C.（2009）	RCT	alfuzosin	10mg,1/d	47.7(27-72)	20	NA	22.1(17-32)	NA	8.2(2-22)	NA	11.6(6-17)	NA	12.8(6-18)	NA	5.0(1-12)	NA	NA	NA	NA	USSQ	2	2	2	NA	1	2	2	1	NA
		tolterodine	4mg,1/d	52.0(36-69)	20	NA	22.1(12-36)	NA	11.7(2-22)	NA	10.9(6-23)	NA	10.7(4-15)	NA	4.0(1-7)	NA	NA	NA	NA		2	1	5	NA	3	0	0	1	NA
Ali Tehranchi (2013)	RCT	terazosin	4mg	38.35 ± 9.23	23	NA	NA	NA	NA	NA	NA	NA	NA	NA	NA	NA	NA	NA	NA	IPSS QOL VAS	NA	1	1	NA	NA	NA	NA	NA	4
		tolterodine	2mg	37.04 ± 9.04	23	NA	NA	NA	NA	NA	NA	NA	NA	NA	NA	NA	NA	NA	NA		NA	0	2	NA	NA	NA	NA	NA	1
Abdelkader O（2017）	RCT	tamsulosin	0.4mg/d	32.2 ± 10	40	22	23	13.5	18	14.5	16	12.5	11	NA	NA	NA	NA	72	75	USSQ	3	2	0	10	NA	NA	NA	NA	NA
		tolterodine	4mg/d	34.3 ± 9.8	38	22	23	13	19	14.5	16	12	11	NA	NA	NA	NA	72	79		2	0	7	0	NA	NA	NA	NA	NA
Babita Chettri（2022）	RCT	tamsulosin	0.4mg	NA	20	1-2w：21.95 ±4.47 3-4w：20.3 ± 4.44 4-5w：21.55±5.76		1-2w：3.80 ± 3.30 3-4w：3.45 ± 4.49 4-5w：2.80±2.46		1-2w：10.40 ± 2.60 3-4w：7.9 ± 2.32 4-5w：8.45±2.74		1-2w：9.25 ± 2.94 3-4w：7.8 ± 2.04 4-5w：8.65±2.74		1-2w：2.25 ± 1.86 3-4w：2.55 ± 2.59 4-5w：2.25±1.52		NA		1-2w：55.05 ± 10.35 3-4w：49.40 ± 15.13 4-5w：51.75±13.13		USSQ	NA	NA	NA	NA	NA	NA	NA	NA	NA
		tolterodine	4mg	NA	20	1-2w：21.15 ±3.68 3-4w：18.30 ± 4.45 4-5w：20.85±4.58		1-2w：6.75 ± 4.76 3-4w：5.05 ± 5.00 4-5w：5.45±4.5		1-2w：10.00 ± 2.25 3-4w：7.75 ± 1.65 4-5w：9.05±1.54		1-2w：7.95 ± 2.48 3-4w：7.30 ± 2.30 4-5w：7.45±2.09		1-2w：2.75 ± 2.10 3-4w：3.45 ± 2.42 4-5w：3.05±1.96		NA		1-2w：56.75 ± 8.97 3-4w：49.65 ± 11.88 4-5w：53.75±9.21			NA	NA	NA	NA	NA	NA	NA	NA	NA
Refaat A（2014）	RCT	tamsulosin	0.4mg	45.36±13.42	25	2w：32.28±10.01 4w：17.48±4.17		2w：8.76±6.00 4w：2.00±00		2w：17.68±6.64 4w：10.00±0.00		2w：10.92±3.52 4w：10.16±3.32		2w：7.00±3.20 4w：5.70±2.98		2w：7.96±2.60 4w：4.44±0.71		NA		USSQ	NA	NA	NA	NA	NA	NA	NA	NA	NA
		tolterodine	4mg	45.16±13.13	25	2w：28.60±7.56 4w：20.36±3.20		2w：10.68±8.10 4w：2.48±2.40		2w：15.12±3.98 4w：10.12±0.33		2w：11.12±4.91 4w：8.60±1.95		2w：7.08±2.15 4w：4.88±1.09		2w：6.92±3.31 4w：4.56±1.00		NA			NA	NA	NA	NA	NA	NA	NA	NA	NA
